# Supplementary material for: Repertoire of microRNAs in Epithelial Ovarian Cancer as Determined by Next Generation Sequencing of Small RNA cDNA Libraries
Source: PLoS One. 2009 Apr 23;4(4):e5311. doi: 10.1371/journal.pone.0005311 (PMC2668797; doi:10.1371/journal.pone.0005311)
Supplement: Table S4 — MicroRNAs differentially expressed between ovarian cancer histologic subtypes. Bold blocks of numbers show top 10 most differentially expressed known miRNAs between ovarian cancer subtypes. (0.04 MB XLS) [file pone.0005311.s004.xls]

## Sheet: Sheet1
Supplementary Table S4: MicroRNAs differentially expressed between ovarian cancer histologic subtypes. Bold blocks of numbers show top 10 most differentially expressed known miRNAs between ovarian cancer subtypes.
miRNA	OPC reads	OPC frac	OSC reads	OSC frac	OCC reads	OCC frac	OEC reads	OEC frac	OSC vs OCC	Fisher P-value	OSC vs OEC	Fisher P-value	OCC vs OEC	Fisher P-value	miRNA
OSC vs OCC
hsa-miR-449a	0	0	1032	0.00377047	2	6.82862e-06	109	0.00119115	552.157	5e-06	3.1654	5e-06	0.00573278	5e-06	hsa-miR-449a
hsa-miR-205	0	0	262	0.000957231	5	1.70715e-05	210	0.00229488	56.0717	5e-06	0.417116	5e-06	0.00743897	5e-06	hsa-miR-205
hsa-miR-34c-5p	0	0	33	0.000120567	1	3.41431e-06	1	1.0928e-05	35.3124	5e-06	11.0329	0.001134	0.312437	0.419446	hsa-miR-34c-5p
hsa-miR-135a	0	0	230	0.000840318	14	4.78003e-05	104	0.00113651	17.5797	5e-06	0.739383	0.011496	0.0420588	5e-06	hsa-miR-135a
hsa-miR-106a	0	0	42	0.000153449	3	1.02429e-05	27	0.000295056	14.981	5e-06	0.520068	0.011553	0.0347152	5e-06	hsa-miR-106a
hsa-miR-7	7	8.70019e-05	97	0.000354395	11	3.75574e-05	20	0.00021856	9.43609	5e-06	1.6215	0.05405	0.17184	2e-06	hsa-miR-7
hsa-miR-934	0	0	42	0.000153449	7	2.39002e-05	1	1.0928e-05	6.42043	5e-06	14.0418	0.000125	2.18706	0.689501	hsa-miR-934
hsa-miR-20b	0	0	108	0.000394584	28	9.56007e-05	76	0.000830528	4.12742	5e-06	0.4751	1e-06	0.115108	5e-06	hsa-miR-20b
hsa-miR-30e*	7	8.70019e-05	66	0.000241135	19	6.48719e-05	7	7.6496e-05	3.71709	5e-06	3.15225	0.001626	0.848042	0.651055	hsa-miR-30e*
hsa-miR-378	4	4.97154e-05	74	0.000270363	23	7.85291e-05	3	3.2784e-05	3.44284	5e-06	8.2468	1e-06	2.39535	0.170936	hsa-miR-378
OSC vs OEC
hsa-miR-449a	0	0	1032	0.00377047	2	6.82862e-06	109	0.00119115	552.157	5e-06	3.1654	5e-06	0.00573278	5e-06	hsa-miR-449a
hsa-miR-99a	5	6.21442e-05	343	0.00125317	254	0.000867235	37	0.000404336	1.44502	8e-06	3.09933	5e-06	2.14484	3e-06	hsa-miR-99a
hsa-miR-146b-5p	32	0.000397723	670	0.00244788	338	0.00115404	74	0.000808672	2.12115	5e-06	3.02704	5e-06	1.42708	0.004549	hsa-miR-146b-5p
hsa-miR-451	0	0	318	0.00116183	688	0.00234904	38	0.000415264	0.494597	5e-06	2.79781	5e-06	5.65675	5e-06	hsa-miR-451
hsa-miR-101	24	0.000298292	305	0.00111433	287	0.000979907	46	0.000502688	1.13718	0.118143	2.21675	5e-06	1.94933	8e-06	hsa-miR-101
hsa-miR-23b	137	0.00170275	752	0.00274747	992	0.00338699	115	0.00125672	0.811183	1.4e-05	2.18622	5e-06	2.69511	5e-06	hsa-miR-23b
hsa-miR-27a	243	0.00302021	1261	0.00460713	763	0.00260512	193	0.00210911	1.76849	5e-06	2.1844	5e-06	1.23518	0.008659	hsa-miR-27a
hsa-miR-222	483	0.00600313	590	0.0021556	498	0.00170033	92	0.00100538	1.26776	0.0001	2.14407	5e-06	1.69123	1e-06	hsa-miR-222
hsa-miR-30e	14	0.000174004	576	0.00210445	312	0.00106526	92	0.00100538	1.97552	5e-06	2.09319	5e-06	1.05957	0.682451	hsa-miR-30e
hsa-miR-27b	546	0.00678615	1423	0.00519901	1596	0.00544924	231	0.00252437	0.95408	0.201198	2.05953	5e-06	2.15865	5e-06	hsa-miR-27b
OCC vs OEC
hsa-miR-486-5p	0	0	19	6.94176e-05	143	0.000488246	5	5.464e-05	0.142177	5e-06	1.27045	0.81474	8.93569	5e-06	hsa-miR-486-5p
hsa-miR-451	0	0	318	0.00116183	688	0.00234904	38	0.000415264	0.494597	5e-06	2.79781	5e-06	5.65675	5e-06	hsa-miR-451
hsa-miR-144	0	0	52	0.000189985	306	0.00104478	20	0.00021856	0.181842	5e-06	0.869257	0.587519	4.78028	5e-06	hsa-miR-144
hsa-miR-30a	63	0.000783017	797	0.00291188	3527	0.0120423	238	0.00260087	0.241805	5e-06	1.11958	0.131387	4.6301	5e-06	hsa-miR-30a
hsa-miR-199a-5p	166	0.00206319	1293	0.00472405	4622	0.0157809	364	0.00397779	0.299351	5e-06	1.1876	0.00342	3.96726	5e-06	hsa-miR-199a-5p
hsa-miR-574-3p	44	0.000546869	62	0.00022652	144	0.000491661	12	0.000131136	0.460725	5e-06	1.72737	0.082086	3.74924	5e-06	hsa-miR-574-3p
hsa-miR-505	56	0.000696015	135	0.00049323	424	0.00144767	36	0.000393408	0.340707	5e-06	1.25374	0.251439	3.67981	5e-06	hsa-miR-505
hsa-miR-185	134	0.00166547	52	0.000189985	168	0.000573604	16	0.000174848	0.331213	5e-06	1.08657	0.888861	3.28058	5e-06	hsa-miR-185
hsa-miR-214	11	0.000136717	159	0.000580915	474	0.00161838	49	0.000535472	0.358948	5e-06	1.08487	0.689051	3.02235	5e-06	hsa-miR-214
hsa-miR-23b	137	0.00170275	752	0.00274747	992	0.00338699	115	0.00125672	0.811183	1.4e-05	2.18622	5e-06	2.69511	5e-06	hsa-miR-23b
OCC vs OSC
hsa-miR-138	1	1.24288e-05	0	0	24	8.19434e-05	1	1.0928e-05	5e-06	5e-06	5e-06	0.25056	7.49848	0.016974	hsa-miR-138
hsa-miR-30a*	4	4.97154e-05	10	3.65356e-05	87	0.000297045	5	5.464e-05	0.122997	5e-06	0.668659	0.549935	5.4364	4e-06	hsa-miR-30a*
hsa-miR-486-5p	0	0	19	6.94176e-05	143	0.000488246	5	5.464e-05	0.142177	5e-06	1.27045	0.81474	8.93569	5e-06	hsa-miR-486-5p
hsa-miR-144	0	0	52	0.000189985	306	0.00104478	20	0.00021856	0.181842	5e-06	0.869257	0.587519	4.78028	5e-06	hsa-miR-144
hsa-miR-30a	63	0.000783017	797	0.00291188	3527	0.0120423	238	0.00260087	0.241805	5e-06	1.11958	0.131387	4.6301	5e-06	hsa-miR-30a
hsa-miR-223	0	0	330	0.00120567	1362	0.00465029	456	0.00498317	0.259268	5e-06	0.241949	5e-06	0.933199	0.204205	hsa-miR-223
hsa-miR-513c	0	0	24	8.76853e-05	96	0.000327774	37	0.000404336	0.267518	5e-06	0.216862	5e-06	0.810646	0.308055	hsa-miR-513c
hsa-miR-199a-5p	166	0.00206319	1293	0.00472405	4622	0.0157809	364	0.00397779	0.299351	5e-06	1.1876	0.00342	3.96726	5e-06	hsa-miR-199a-5p
hsa-miR-455-3p	102	0.00126774	83	0.000303245	285	0.000973078	64	0.000699392	0.311635	5e-06	0.433584	1e-06	1.39132	0.016716	hsa-miR-455-3p
hsa-miR-202*	0	0	138	0.000504191	452	0.00154327	105	0.00114744	0.326703	5e-06	0.439405	5e-06	1.34497	0.005292	hsa-miR-202*
OEC vs OSC
hsa-miR-499-5p	0	0	10	3.65356e-05	5	1.70715e-05	74	0.000808672	2.14014	0.19832	0.0451797	5e-06	0.0211106	5e-06	hsa-miR-499-5p
hsa-miR-375	0	0	4	1.46142e-05	3	1.02429e-05	18	0.000196704	1.42676	0.718276	0.0742955	5e-06	0.0520728	5e-06	hsa-miR-375
hsa-miR-196a	6	7.45731e-05	20	7.30711e-05	10	3.41431e-05	79	0.000863312	2.14014	0.046247	0.0846404	5e-06	0.0395489	5e-06	hsa-miR-196a
hsa-miR-196b	53	0.000658729	67	0.000244788	25	8.53577e-05	249	0.00272107	2.86779	3e-06	0.0899602	5e-06	0.0313691	5e-06	hsa-miR-196b
hsa-miR-96	0	0	21	7.67247e-05	16	5.46289e-05	39	0.000426192	1.40447	0.327115	0.180024	5e-06	0.128179	5e-06	hsa-miR-96
hsa-miR-182	1	1.24288e-05	121	0.00044208	45	0.000153644	222	0.00242602	2.8773	5e-06	0.182225	5e-06	0.0633317	5e-06	hsa-miR-182
hsa-miR-183	0	0	30	0.000109607	21	7.17005e-05	51	0.000557328	1.52867	0.160798	0.196664	5e-06	0.12865	5e-06	hsa-miR-183
hsa-miR-513c	0	0	24	8.76853e-05	96	0.000327774	37	0.000404336	0.267518	5e-06	0.216862	5e-06	0.810646	0.308055	hsa-miR-513c
hsa-miR-223	0	0	330	0.00120567	1362	0.00465029	456	0.00498317	0.259268	5e-06	0.241949	5e-06	0.933199	0.204205	hsa-miR-223
hsa-miR-9	0	0	32	0.000116914	31	0.000105844	42	0.000458976	1.10459	0.707142	0.254727	5e-06	0.230608	5e-06	hsa-miR-9
OEC vs OCC
hsa-miR-449a	0	0	1032	0.00377047	2	6.82862e-06	109	0.00119115	552.157	5e-06	3.1654	5e-06	0.00573278	5e-06	hsa-miR-449a
hsa-miR-205	0	0	262	0.000957231	5	1.70715e-05	210	0.00229488	56.0717	5e-06	0.417116	5e-06	0.00743897	5e-06	hsa-miR-205
hsa-miR-499-5p	0	0	10	3.65356e-05	5	1.70715e-05	74	0.000808672	2.14014	0.19832	0.0451797	5e-06	0.0211106	5e-06	hsa-miR-499-5p
hsa-miR-18b	0	0	17	6.21104e-05	2	6.82862e-06	23	0.000251344	9.09561	0.000283	0.247113	2.3e-05	0.0271684	5e-06	hsa-miR-18b
hsa-miR-196b	53	0.000658729	67	0.000244788	25	8.53577e-05	249	0.00272107	2.86779	3e-06	0.0899602	5e-06	0.0313691	5e-06	hsa-miR-196b
hsa-miR-106a	0	0	42	0.000153449	3	1.02429e-05	27	0.000295056	14.981	5e-06	0.520068	0.011553	0.0347152	5e-06	hsa-miR-106a
hsa-miR-196a	6	7.45731e-05	20	7.30711e-05	10	3.41431e-05	79	0.000863312	2.14014	0.046247	0.0846404	5e-06	0.0395489	5e-06	hsa-miR-196a
hsa-miR-135a	0	0	230	0.000840318	14	4.78003e-05	104	0.00113651	17.5797	5e-06	0.739383	0.011496	0.0420588	5e-06	hsa-miR-135a
hsa-miR-375	0	0	4	1.46142e-05	3	1.02429e-05	18	0.000196704	1.42676	0.718276	0.0742955	5e-06	0.0520728	5e-06	hsa-miR-375
hsa-miR-182	1	1.24288e-05	121	0.00044208	45	0.000153644	222	0.00242602	2.8773	5e-06	0.182225	5e-06	0.0633317	5e-06	hsa-miR-182
